# Supplementary material for: Glenoid wear and migration pattern of a humeral head resurfacing implant: a prospective study using radio stereometric analysis
Source: JSES Int. 2024 Aug 5;8(6):1241–7. doi: 10.1016/j.jseint.2024.07.012 (PMC11733553; doi:10.1016/j.jseint.2024.07.012)
Supplement: Supplementary Table S1 [file mmc1.xlsx]

## Sheet: Sheet1
Outcome	Mean	SD	95% Lower CL	95% Upper CL	Min	Max	n
Medio-/lateral translation (x)
2 months	0.00	±0.46	-0.29	0.30	-0.81	1.06	12
6 months	-0.01	±0.29	-0.20	0.17	-0.51	0.52	14
1 year	-0.02	±0.33	-0.21	0.17	-0.78	0.45	15
2 years	0.03	±0.41	-0.20	0.26	-0.53	1.09	16
Superio-/inferior translation (y)
2 months	-0.02	±0.36	-0.25	0.21	-0.74	0.61	12
6 months	0.09	±0.29	-0.08	0.26	-0.30	0.61	14
1 year	0.02	±0.23	-0.11	0.14	-0.25	0.45	15
2 years	-0.06	±0.40	-0.26	0.15	-1.11	0.60	16
Antero-/posterior translation (z)
2 months	0.38	±0.60	0.00	0.76	-0.54	1.66	12
6 months	0.00	±0.46	-0.29	0.29	-0.70	0.73	14
1 year	0.22	±0.68	-0.15	0.60	-0.61	2.26	15
2 years	0.45	±1.28	-0.32	1.23	-0.62	4.54	16
Medial glenoid wear
6 months	-0.31	±0.77	-0.80	0.19	-1.95	0.78	12
1 year	0.06	±1.42	-0.80	0.91	-2.36	2.31	15
2 years	-0.27	±2.14	-1.41	0.87	-5.68	2.55	19
Superior glenoid wear
6 months	0.12	±1.57	-0.88	1.12	-1.45	4.16	12
1 year	0.98	±2.32	-0.16	2.79	-2.11	5.23	15
2 years	0.95	±2.01	-0.27	2.16	-2.11	4.86	19
Antero-/posteror glenoid wear
6 months	0.21	±2.15	-1.15	1.58	-4.86	2.99	12
1 year	-0.77	±2.30	-2.24	0.42	-5.60	2.18	15
2 years	-0.74	±2.70	-2.04	0.57	-5.60	4.60	18
